# Supplementary material for: In Vitro Modulation of Autophagy by New Antioxidant Nitrones as a Potential Therapeutic Approach for the Treatment of Ischemic Stroke
Source: Antioxidants (Basel). 2024 Aug 3;13(8):946. doi: 10.3390/antiox13080946 (PMC11351736; doi:10.3390/antiox13080946)
Supplement: Supplementary file 1 [file antioxidants-13-00946-s001.zip]

Archive with 1 entries (1 files):
- antioxidants-3108765-supplementary.pdf
